# Supplementary material for: Plasma Metabolomic and Lipidomic Profiling of Metabolic Dysfunction-Associated Fatty Liver Disease in Humans Using an Untargeted Multiplatform Approach
Source: Metabolites. 2022 Nov 8;12(11):1081. doi: 10.3390/metabo12111081 (PMC9693407; doi:10.3390/metabo12111081)
Supplement: Supplementary file 1 [file metabolites-12-01081-s001.zip]

Archive with 2 entries (2 files):
- Supplemental Materials_MAFLD_11062022.pdf
- Supplementary sheets_MAFLD_11062022.xlsx
